# Supplementary material for: Genome-wide association study identifies genomic regions associated with key reproductive traits in Korean Hanwoo cows
Source: BMC Genomics. 2024 May 23;25:496. doi: 10.1186/s12864-024-10401-3 (PMC11112828; doi:10.1186/s12864-024-10401-3)
Supplement: Supplementary file 4 — Additional file 4: Table S1. GO terms were significantly enriched using candidate genes associated with the reproductive traits of Hanwoo cows. Description: This file provides GO terms (P < 0.05) enriched for candidate genes associated with reproductive traits [file 12864_2024_10401_MOESM4_ESM.xlsx]

## Sheet: BP
GO terms (Biological process) significantly enriched using candidate genes associated with the reproductive traits of Hanwoo cows
ID	Term	Count	Pop Hits	PValue	Benjamini	Genes
GO:0007268	chemical synaptic transmission	5	149	0.000153	0.463778	UNC13B, SDCBP, CHRNA9, APBA3, HTR4
GO:1905786	positive regulation of anaphase-promoting complex-dependent catabolic process	2	3	0.0099667	1	CDC20B, FZR1
GO:0010918	positive regulation of mitochondrial membrane potential	2	8	2.64e-06	1	STOML2, VCP
GO:0045948	positive regulation of translational initiation	2	13	0.000424896	1	LARP1, DHX29
GO:0031145	anaphase-promoting complex-dependent catabolic process	2	18	0.00583552	1	CDC20B, FZR1
GO:0006357	regulation of transcription from RNA polymerase II promoter	9	1329	0.0121888	1	CREB3, NFIC, HAND1, TCF12, TOX, RAX2, NR3C2, NKX2-2, PAX1
GO:0043161	proteasome-mediated ubiquitin-dependent protein catabolic process	3	151	0.00902629	1	VCP, UBXN2B, UBE2K
GO:0006974	cellular response to DNA damage stimulus	3	154	0.00933162	1	VCP, SETD7, FANCG
GO:0036297	interstrand cross-link repair	2	31	0.00984	1	VCP, FANCG
GO:0010976	positive regulation of neuron projection development	2	53	0.00806883	0.116373	TOX, FBXO38
GO:0040020	regulation of meiotic nuclear division	1	5	0.000145993	0.116373	FZR1
GO:0048739	cardiac muscle fiber development	1	6	0.017012	0.116373	SGCD
GO:0060017	parathyroid gland development	1	7	0.00194	0.116373	PAX1
GO:0008283	cell population proliferation	2	91	0.0219007	0.116373	LARP1, PAX1
GO:0016188	synaptic vesicle maturation	1	9	0.0242152	0.116373	UNC13B
GO:0045987	positive regulation of smooth muscle contraction	1	13	0.0337386	0.12184	TBXA2R
GO:0014003	oligodendrocyte development	1	15	0.000384658	0.12184	NKX2-2
GO:0071333	cellular response to glucose stimulus	1	18	4.55e-05	0.130377	UNC13B
GO:0048565	digestive tract development	1	19	0.00478521	0.130377	NKX2-2
GO:0032502	developmental process	1	21	0.00525112	0.136699	HAND1
GO:0060349	bone morphogenesis	1	23	1.71e-06	0.139719	PAX1
GO:0001541	ovarian follicle development	1	27	2.64e-07	0.149705	FANCG
GO:0001558	regulation of cell growth	1	30	7.32e-05	0.156373	CREB3
GO:0050896	response to stimulus	1	32	0.00777378	0.160725	RAX2
GO:0006936	muscle contraction	1	32	0.00777378	0.160725	TPM2
GO:0048856	anatomical structure development	1	36	0.000867459	0.172686	PAX1
GO:0050877	nervous system process	1	36	0.000867459	0.172686	CHRNA9
GO:0001756	somitogenesis	1	37	8.9e-05	0.175512	PAX1
GO:0008203	cholesterol metabolic process	1	38	9.12e-05	0.176665	GBA2
GO:0071260	cellular response to mechanical stimulus	1	40	0.00956673	0.180924	MAP3K1
GO:0050680	negative regulation of epithelial cell proliferation	1	43	0.000102302	0.187649	MCC
GO:0048538	thymus development	1	44	0.000104503	0.187649	PAX1
GO:0002244	hematopoietic progenitor cell differentiation	1	63	1.45e-05	0.211887	RBM47
GO:0007507	heart development	1	113	0.00244181	0.292926	HAND1
GO:0001525	angiogenesis	1	136	0.00285784	0.326392	HAND1
GO:0001701	in utero embryonic development	1	177	3.54e-05	0.387571	APBA3
GO:0008284	positive regulation of cell population proliferation	1	286	5.07e-05	0.522269	FZR1

## Sheet: MF
GO terms (Molecular function) significantly enriched using candidate genes associated with the reproductive traits of Hanwoo cows
ID	Term	Count	Pop Hits	PValue	Benjamini	Genes
GO:0001228	transcriptional activator activity	7	410	0.00154716	0.202678	CREB3, NFIC, HAND1, TCF12, RAX2, NKX2-2, PAX1
GO:0003700	transcription factor activity	5	250	0.00719384	0.471197	CREB3, NFIC, GPBP1, NR3C2, PAX1
GO:1990757	ubiquitin ligase activator activity	2	5	0.000152279	0.66495	CDC20B, FZR1
GO:0010997	anaphase-promoting complex binding	2	7	0.0021255	0.696102	CDC20B, FZR1
GO:0008494	translation activator activity	2	9	0.00027246	0.713845	LARP1, DHX29
GO:0000978	RNA polymerase II core promoter proximal region sequence-specific DNA binding	8	1035	0.000378213	0.772908	CREB3, NFIC, HAND1, TCF12, RAX2, NR3C2, NKX2-2, PAX1
GO:0043024	ribosomal small subunit binding	2	16	4.7932e-05	0.772908	LARP1, DHX29
GO:0004602	glutathione peroxidase activity	2	17	0.00508516	0.772908	GPX8, MGST2
GO:0001221	transcription cofactor binding	2	19	0.00566646	0.772908	CREB3, HAND1
GO:0003723	RNA binding	6	688	0.0190006	0.772908	RBM47, LARP1, XRN2, GPBP1, DHX29, NSUN7
GO:0043425	bHLH transcription factor binding	2	24	0.00710444	0.800019	HAND1, TCF12
GO:0000981	RNA polymerase II transcription factor activity	7	963	0.00732842	0.800019	CREB3, NFIC, HAND1, TCF12, RAX2, NKX2-2, PAX1
GO:0008047	enzyme activator activity	1	23	0.0057148	0.139719	MGST2

## Sheet: CC
GO terms (Cellular component) significantly enriched using candidate genes associated with the reproductive traits of Hanwoo cows
ID	Term	Count	Pop Hits	PValue	Benjamini	Genes
GO:0005634	nucleus	9	4064	0.0264107	1	VCP, RBM47, UBXN2B, TESK1, PAX1, CREB3, APBB2, TOX, UBE2K
GO:0090575	RNA polymerase II transcription factor complex	3	89	0.0294069	1	CREB3, HAND1, TCF12
GO:0005654	nucleoplasm	6	2186	0.0493208	1	FZR1, VCP, MIER3, NFIC, HAND1, XRN2
GO:0005680	anaphase-promoting complex	2	21	0.00612451	1	CDC20B, FZR1
GO:0016607	nuclear speck	4	337	0.0107573	1	PNN, TBXA2R, TCF12, MAML3
GO:0000139	Golgi membrane	4	342	0.00835517	1	RGP1, CREB3, GBA2, GALNT10
GO:0045202	synapse	4	344	0.000846812	1	SDCBP, VCP, CHRNA9, HTR4
GO:0005694	chromosome	2	53	8.07e-06	0.116373	SETD7, HMG20B
GO:0001772	immunological synapse	1	31	7.55e-05	0.15859	STOML2
GO:0043025	neuronal cell body	1	156	0.000320119	0.356736	CREB3
GO:0005887	integral component of plasma membrane	2	677	0.00497632	0.514433	HTR4, CHRNA9

## Sheet: KEGG
GO terms (KEGG pathway) significantly enriched using candidate genes associated with the reproductive traits of Hanwoo cows
ID	Term	Count	Pop Hits	PValue	Benjamini	Genes
bta04918	Thyroid hormone synthesis	2	74	0.0149835	0.116373	GPX8, CREB3
bta04950	Maturity onset diabetes of the young	1	26	0.0640611	0.147112	NKX2-2
bta01100	Metabolic pathways	7	1468	0.068729	0.151345	CA9, GALNT10, PIP5K1C, PIGO, MGST2, GPX8, GBA2
bta00600	Sphingolipid metabolism	1	49	0.115427	0.191288	GBA2
bta05134	Legionellosis	1	56	0.130502	0.204028	VCP
bta04211	Longevity regulating pathway	1	90	0.200191	0.255403	CREB3
bta04926	Relaxin signaling pathway	1	132	0.278714	0.320024	CREB3
bta04915	Estrogen signaling pathway	1	138	0.289293	0.329814	CREB3
